# Supplementary material for: ﻿A new species of Raorchestes (Anura, Rhacophoridae) from Yunnan Province, China
Source: Zookeys. 2024 Feb 22;1192:213–35. doi: 10.3897/zookeys.1192.106013 (PMC10905625; doi:10.3897/zookeys.1192.106013)
Supplement: XML Treatment for Raorchestes hekouensis [file zookeys.1192.106013-treatment1.xml]

<!DOCTYPE tp:taxon-treatment
  PUBLIC "-//TaxonX//DTD Taxonomic Treatment Publishing DTD v0 20100105//EN" "tax-treatment-NSO.dtd">
<tp:taxon-treatment xmlns:tp="http://www.plazi.org/taxpub"><tp:treatment-meta><kwd-group><label>Taxon classification</label><kwd>
                <named-content content-type="kingdom">Animalia</named-content>
              </kwd><kwd>
                <named-content content-type="order">Anura</named-content>
              </kwd><kwd>
                <named-content content-type="family">Rhacophoridae</named-content>
              </kwd></kwd-group><mixed-citation publication-type="journal"><person-group><name><surname>Du</surname><given-names>Lingyun</given-names></name><name><surname>Xu</surname><given-names>Yuhan</given-names></name><name><surname>Liu</surname><given-names>Shuo</given-names></name><name><surname>Yu</surname><given-names>Guohua</given-names></name></person-group><article-title>﻿A new species of <italic><tp:taxon-name><tp:taxon-name-part taxon-name-part-type="genus" reg="Raorchestes">Raorchestes</tp:taxon-name-part></tp:taxon-name></italic> (<tp:taxon-name><tp:taxon-name-part taxon-name-part-type="order">Anura</tp:taxon-name-part></tp:taxon-name>, <tp:taxon-name><tp:taxon-name-part taxon-name-part-type="family">Rhacophoridae</tp:taxon-name-part></tp:taxon-name>) from Yunnan Province, China</article-title><source>Zookeys</source><day>22</day><month>02</month><year>2024</year><volume>1192</volume><fpage>213</fpage><lpage>235</lpage><pub-id pub-id-type="doi">10.3897/zookeys.1192.106013</pub-id></mixed-citation></tp:treatment-meta><tp:nomenclature><label>﻿</label><tp:taxon-name>
              <object-id xmlns:xlink="http://www.w3.org/1999/xlink" content-type="arpha" xlink:type="simple">3E4731DD-A46D-5E36-A4A1-1751669D45AA</object-id>
              <tp:taxon-name-part taxon-name-part-type="genus" reg="Raorchestes">Raorchestes</tp:taxon-name-part>
              <tp:taxon-name-part taxon-name-part-type="species" reg="hekouensis">hekouensis</tp:taxon-name-part>
              <object-id xmlns:xlink="http://www.w3.org/1999/xlink" content-type="zoobank" xlink:type="simple">https://zoobank.org/4175879C-5620-49B0-B016-8489657C6069</object-id>
            </tp:taxon-name><tp:taxon-status xmlns:xlink="http://www.w3.org/1999/xlink" xlink:type="simple">sp. nov.</tp:taxon-status><xref ref-type="table" rid="T1">Table 1</xref><xref ref-type="fig" rid="F3">, Figs 4</xref><xref ref-type="fig" rid="F4">, 5</xref><xref ref-type="fig" rid="F5">, 6</xref><xref ref-type="fig" rid="F6">, 7</xref><xref ref-type="fig" rid="F7">, 8</xref></tp:nomenclature><tp:treatment-sec sec-type="Chresonymy" id="SECID0EX1CI"><title>Chresonymy.</title><p><italic><tp:taxon-name><tp:taxon-name-part taxon-name-part-type="genus" reg="Raorchestes">Raorchestes</tp:taxon-name-part><tp:taxon-name-part taxon-name-part-type="species" reg="gryllus">gryllus</tp:taxon-name-part></tp:taxon-name></italic> (<xref ref-type="bibr" rid="B34">Li et al. 2013</xref>).</p></tp:treatment-sec><tp:treatment-sec sec-type="type material" id="SECID0EM2CI"><title>Type material.</title><p><bold><italic>Holotype</italic>.</bold> GXNU YU000159, adult male, collected on 25 March 2019 by Shuo Liu from Liangzi, Hekou, Yunnan, China (<named-content xmlns:xlink="http://www.w3.org/1999/xlink" content-type="dwc:verbatimCoordinates" xlink:type="simple"><named-content content-type="geo-json" specific-use="{&#34;type&#34;:&#34;Point&#34;,&#34;coordinates&#34;:[103.733333,22.816667]}" id="NCID0E12CI" xlink:type="simple">22°49'N, 103°44′E</named-content></named-content>, 1200 m a.s.l.; Fig. <xref ref-type="fig" rid="F1">1</xref>).</p><p><bold><italic>Paratypes</italic>.</bold> Adult female (GXNU YU000160), three sub-adults (GXNU YU000153, GXNU YU000154, and GXNU YU000156) with the same collection information as the holotype, and three adult males (GXNU YU000536, GXNU YU000537 and GXNU YU000538) collected at the same locality as the holotype on 4 April 2023 by Lingyun Du and Shuo Liu.</p></tp:treatment-sec><tp:treatment-sec sec-type="etymology" id="SECID0EK3CI"><title>Etymology.</title><p>The specific epithet <italic>hekouensis</italic> is named after the type locality, Hekou County, Yunnan, China. We suggest “Hekou bush frog” as its English common name, and “Hé Kǒu Guàn Shù Wā (河口灌树蛙)” as its Chinese common name.</p></tp:treatment-sec><tp:treatment-sec sec-type="diagnosis" id="SECID0E13CI"><title>Diagnosis.</title><p><italic><tp:taxon-name><tp:taxon-name-part taxon-name-part-type="genus" reg="Raorchestes">Raorchestes</tp:taxon-name-part><tp:taxon-name-part taxon-name-part-type="species" reg="hekouensis">hekouensis</tp:taxon-name-part></tp:taxon-name></italic> sp. nov. is distinguished from all other relevant congeners by a combination of the following characters: (1) small body size (male SLV 16.1–17.5 mm, <italic>n</italic> = 4; female 21.1 mm, <italic>n</italic> = 1); (2) tympanum distinct; (3) tips of all fingers and toes expanded into discs with circummarginal grooves; (4) rudimentary webbing on toes; (5) all fingers and toes with lateral dermal fringes; (6) inner metacarpal tubercle present and outer metacarpal tubercle indistinct; (7) heels meeting when limbs held at right angles to body; (8) discs of fingers and toes yellow; (9) male with external single subgular vocal sac; (10) distinct X-shaped dark brown marking on back; (11) inner metatarsal tubercle oval, outer metatarsal tubercle absent.</p></tp:treatment-sec><tp:treatment-sec sec-type="description" id="SECID0EP4CI"><title>Description of holotype.</title><p>GXNU YU000159, adult male, body size small (<abbrev xmlns:xlink="http://www.w3.org/1999/xlink" xlink:title="snout-vent length" id="ABBRID0EV4CI" xlink:type="simple">SVL</abbrev> 17.5 mm); head wider than long (<abbrev xmlns:xlink="http://www.w3.org/1999/xlink" xlink:title="head width" id="ABBRID0EZ4CI" xlink:type="simple">HW</abbrev> = 6.9 mm, <abbrev xmlns:xlink="http://www.w3.org/1999/xlink" xlink:title="head length" id="ABBRID0E44CI" xlink:type="simple">HL</abbrev> = 6.1 mm); snout rounded in profile, projecting beyond lower jaw, snout length almost equal to diameter of eye (<abbrev xmlns:xlink="http://www.w3.org/1999/xlink" xlink:title="snout length" id="ABBRID0EB5CI" xlink:type="simple">SL</abbrev> = 2.4 mm; <abbrev xmlns:xlink="http://www.w3.org/1999/xlink" xlink:title="eye diameter" id="ABBRID0EF5CI" xlink:type="simple">ED</abbrev> = 2.5 mm); canthus rostralis rounded, loreal region slightly concave; internarial distance slightly less than interorbital distance, and wider than maximum width of upper eyelid (<abbrev xmlns:xlink="http://www.w3.org/1999/xlink" xlink:title="internarial distance" id="ABBRID0EJ5CI" xlink:type="simple">INS</abbrev> = 2.2 mm; <abbrev xmlns:xlink="http://www.w3.org/1999/xlink" xlink:title="interorbital distance" id="ABBRID0EN5CI" xlink:type="simple">IOS</abbrev> = 2.4 mm; <abbrev xmlns:xlink="http://www.w3.org/1999/xlink" xlink:title="maximum transverse distance of upper eyelid" id="ABBRID0ER5CI" xlink:type="simple">UEW</abbrev> = 1.9 mm); tympanum distinct (<abbrev xmlns:xlink="http://www.w3.org/1999/xlink" xlink:title="tympanum diameter" id="ABBRID0EV5CI" xlink:type="simple">TD</abbrev> = 1.3 mm); tongue pyriform, with deep notch at posterior tip; vomerine teeth absent; temporal fold distinct; dorsolateral fold absent. Length of forelimb and hand slightly shorter than half of snout-vent length (<abbrev xmlns:xlink="http://www.w3.org/1999/xlink" xlink:title="length of lower arm and hand" id="ABBRID0EZ5CI" xlink:type="simple">LAHL</abbrev> = 8.5 mm, <abbrev xmlns:xlink="http://www.w3.org/1999/xlink" xlink:title="snout-vent length" id="ABBRID0E45CI" xlink:type="simple">SVL</abbrev> = 17.5); relative fingers lengths: I &lt; II &lt; IV &lt; III; tips of all four fingers expanded into discs with circummarginal grooves; lateral dermal fringes on all fingers; subarticular tubercles distinct, rounded; supernumerary tubercles absent; no webbing between fingers; inner metacarpal tubercle present, outer metacarpal tubercle indistinct; nuptial pads present on first and second fingers in male. Hindlimbs relatively slender, thigh length (<abbrev xmlns:xlink="http://www.w3.org/1999/xlink" xlink:title="tibia length" id="ABBRID0EB6CI" xlink:type="simple">TIL</abbrev> = 9.2) shorter than tibia length (TL = 11.4), but greater than foot length (<abbrev xmlns:xlink="http://www.w3.org/1999/xlink" xlink:title="foot length" id="ABBRID0EF6CI" xlink:type="simple">FL</abbrev> = 6.6); tibiotarsal articulation reaching anterior of eye when hindlimb stretched alongside body; heels meeting when limbs held at right angles to body; relative toe lengths: I &lt; II &lt; III &lt; V &lt; IV; tips of toes with well-developed discs with circummarginal grooves; all toes with lateral dermal fringes; subarticular tubercles distinct, rounded; supernumerary tubercles absent; rudimentary webbing between toes; inner metatarsal tubercle rounded, outer metatarsal tubercle absent. Dorsal surfaces rough, dorsum, dorsal surface of limbs, snout, between eyes, and upper eyelid shagreened with numerous tubercles; flank of body, dorsal part of forelimbs, thighs, and tibia relatively smooth, scattered with sparse granules; throat, chest, and ventral surfaces of forelimbs smooth; abdomen, underside of thigh, and around vent with granules; dorsolateral folds absent; dorsal, dorsal surface of limbs and around vent with several beige patches.</p></tp:treatment-sec><tp:treatment-sec sec-type="Coloration of holotype in life" id="SECID0EJ6CI"><title>Coloration of holotype in life.</title><p>Dorsal surface yellowish brown, with distinct dark brown X-shaped marking on back; blackish line between eyes; tea-brown spots on both sides of lower jaw; dorsal side of limbs with several brown bands; flank near crotch with distinct black region between two creamy white patches, thighs with similar black patch near groin, next to another creamy white patch; ventral surface of throat, chest, ventral side of limbs, and belly opaque creamy white with small black spots and white tubercles; finger and toe discs yellow (Fig. <xref ref-type="fig" rid="F3">4</xref>).</p><fig id="F3" position="float" orientation="portrait"><object-id xmlns:xlink="http://www.w3.org/1999/xlink" content-type="doi" xlink:type="simple">10.3897/zookeys.1192.106013.figure4</object-id><object-id xmlns:xlink="http://www.w3.org/1999/xlink" content-type="arpha" xlink:type="simple">B82A18E1-A5B2-5F52-A11B-8AF6F90AD72F</object-id><label>Figure 4.</label><caption><p>Photographs of holotype of <italic><tp:taxon-name><tp:taxon-name-part taxon-name-part-type="genus" reg="Raorchestes">Raorchestes</tp:taxon-name-part><tp:taxon-name-part taxon-name-part-type="species" reg="hekouensis">hekouensis</tp:taxon-name-part></tp:taxon-name></italic> sp. nov. (GXNU YU000159) in life. Lateral view (<bold>A</bold>), dorsal view (<bold>B</bold>), ventral view (<bold>C</bold>), fingers (<bold>D</bold>), toes (<bold>E</bold>), crotch (<bold>F</bold>).</p></caption><graphic xmlns:xlink="http://www.w3.org/1999/xlink" xlink:href="zookeys-1192-213_article-106013__-g004.jpg" position="float" orientation="portrait" xlink:type="simple" id="oo_990844.jpg"><uri content-type="original_file" xlink:type="simple">https://binary.pensoft.net/fig/990844</uri></graphic></fig></tp:treatment-sec><tp:treatment-sec sec-type="Coloration of holotype in preservative" id="SECID0EXADI"><title>Coloration of holotype in preservative.</title><p>Dorsal color changed to grayish brown; forelimbs and hindlimbs with black-brown bands; patches or spots blackish brown; abdomen and ventral sides of limbs still milky white with several small black spots (Fig. <xref ref-type="fig" rid="F4">5</xref>).</p><fig id="F4" position="float" orientation="portrait"><object-id xmlns:xlink="http://www.w3.org/1999/xlink" content-type="doi" xlink:type="simple">10.3897/zookeys.1192.106013.figure5</object-id><object-id xmlns:xlink="http://www.w3.org/1999/xlink" content-type="arpha" xlink:type="simple">04470A33-A7DC-5B31-8FF2-AF5D4A666EF1</object-id><label>Figure 5.</label><caption><p>Photographs of <italic><tp:taxon-name><tp:taxon-name-part taxon-name-part-type="genus" reg="Raorchestes">Raorchestes</tp:taxon-name-part><tp:taxon-name-part taxon-name-part-type="species" reg="hekouensis">hekouensis</tp:taxon-name-part></tp:taxon-name></italic> sp. nov. holotype (GXNU YU000159) in preservative, dorsal view (<bold>A</bold>), ventral view of hand (<bold>B</bold>), ventral view of foot (<bold>C</bold>), ventral view (<bold>D</bold>).</p></caption><graphic xmlns:xlink="http://www.w3.org/1999/xlink" xlink:href="zookeys-1192-213_article-106013__-g005.jpg" position="float" orientation="portrait" xlink:type="simple" id="oo_990845.jpg"><uri content-type="original_file" xlink:type="simple">https://binary.pensoft.net/fig/990845</uri></graphic></fig></tp:treatment-sec><tp:treatment-sec sec-type="description" id="SECID0EBCDI"><title>Male secondary sexual characteristics.</title><p>Adult male with nuptial pads on dorsal surface of first and second fingers and external single subgular vocal sac with slit-like opening at posterior of jaw. White lineae masculinae visible on ventral body.</p></tp:treatment-sec><tp:treatment-sec sec-type="variation" id="SECID0EGCDI"><title>Variation.</title><p>Specimen GXNU YU000160 significantly has more black spots on the abdomen and near the cloaca (Fig. <xref ref-type="fig" rid="F5">6</xref>), specimen GXNU YU000156 differs from the other seven type specimens (GXNU YU000159, GXNU YU000160, GXNU YU000153, GXNU YU000154, GXNU YU000536, GXNU YU000537, and GXNU YU000538) by pale yellow mid-dorsal vertebral stripe from snout to vent, pale yellow stripe along hindlimbs crossing at vent region, mid-ventral stripe from snout to vent and stripe along forelimbs crossing at breast region (Fig. <xref ref-type="fig" rid="F6">7</xref>), and the specimen GXNU YU000537 has distinctly darker ground color on the dorsal side, especially on the head (Fig. <xref ref-type="fig" rid="F7">8</xref>).</p><fig id="F5" position="float" orientation="portrait"><object-id xmlns:xlink="http://www.w3.org/1999/xlink" content-type="doi" xlink:type="simple">10.3897/zookeys.1192.106013.figure6</object-id><object-id xmlns:xlink="http://www.w3.org/1999/xlink" content-type="arpha" xlink:type="simple">F6897913-FD3A-5551-854D-3A522967FB5C</object-id><label>Figure 6.</label><caption><p>Photographs of <italic><tp:taxon-name><tp:taxon-name-part taxon-name-part-type="genus" reg="Raorchestes">Raorchestes</tp:taxon-name-part><tp:taxon-name-part taxon-name-part-type="species" reg="hekouensis">hekouensis</tp:taxon-name-part></tp:taxon-name></italic> sp. nov. paratype (GXNU YU000160) in preservative, dorsal view (<bold>A</bold>), dorsal view of hand (<bold>B</bold>), ventral view of foot (<bold>C</bold>), ventral view (<bold>D</bold>).</p></caption><graphic xmlns:xlink="http://www.w3.org/1999/xlink" xlink:href="zookeys-1192-213_article-106013__-g006.jpg" position="float" orientation="portrait" xlink:type="simple" id="oo_990846.jpg"><uri content-type="original_file" xlink:type="simple">https://binary.pensoft.net/fig/990846</uri></graphic></fig><fig id="F6" position="float" orientation="portrait"><object-id xmlns:xlink="http://www.w3.org/1999/xlink" content-type="doi" xlink:type="simple">10.3897/zookeys.1192.106013.figure7</object-id><object-id xmlns:xlink="http://www.w3.org/1999/xlink" content-type="arpha" xlink:type="simple">44943323-E6DA-5911-91B1-4AD7CF9B19B2</object-id><label>Figure 7.</label><caption><p>Photographs of <italic><tp:taxon-name><tp:taxon-name-part taxon-name-part-type="genus" reg="Raorchestes">Raorchestes</tp:taxon-name-part><tp:taxon-name-part taxon-name-part-type="species" reg="hekouensis">hekouensis</tp:taxon-name-part></tp:taxon-name></italic> sp. nov. paratype (GXNU YU000156) in preservative, dorsal view (<bold>A</bold>), and ventral view (<bold>B</bold>).</p></caption><graphic xmlns:xlink="http://www.w3.org/1999/xlink" xlink:href="zookeys-1192-213_article-106013__-g007.jpg" position="float" orientation="portrait" xlink:type="simple" id="oo_990847.jpg"><uri content-type="original_file" xlink:type="simple">https://binary.pensoft.net/fig/990847</uri></graphic></fig><fig id="F7" position="float" orientation="portrait"><object-id xmlns:xlink="http://www.w3.org/1999/xlink" content-type="doi" xlink:type="simple">10.3897/zookeys.1192.106013.figure8</object-id><object-id xmlns:xlink="http://www.w3.org/1999/xlink" content-type="arpha" xlink:type="simple">4ABFA44D-AD2D-5103-8DC3-C05ABA343105</object-id><label>Figure 8.</label><caption><p>Photographs of <italic><tp:taxon-name><tp:taxon-name-part taxon-name-part-type="genus" reg="Raorchestes">Raorchestes</tp:taxon-name-part><tp:taxon-name-part taxon-name-part-type="species" reg="hekouensis">hekouensis</tp:taxon-name-part></tp:taxon-name></italic> sp. nov. paratype (GXNU YU000537) in life, dorsal view (<bold>A</bold>), and lateral view (<bold>B</bold>).</p></caption><graphic xmlns:xlink="http://www.w3.org/1999/xlink" xlink:href="zookeys-1192-213_article-106013__-g008.jpg" position="float" orientation="portrait" xlink:type="simple" id="oo_990848.jpg"><uri content-type="original_file" xlink:type="simple">https://binary.pensoft.net/fig/990848</uri></graphic></fig></tp:treatment-sec><tp:treatment-sec sec-type="distribution" id="SECID0EQFDI"><title>Distribution.</title><p>Currently known from the type locality, Hekou County, Yunnan Province, China, and Bac Pan, Tuyen Quang, Vietnam.</p></tp:treatment-sec><tp:treatment-sec sec-type="habitat" id="SECID0EVFDI"><title>Habitat.</title><p>In Yunnan, <italic><tp:taxon-name><tp:taxon-name-part taxon-name-part-type="genus" reg="Raorchestes">Raorchestes</tp:taxon-name-part><tp:taxon-name-part taxon-name-part-type="species" reg="hekouensis">hekouensis</tp:taxon-name-part></tp:taxon-name></italic> sp. nov. was found in shrubs and herbs on the edge of a small stream near the road at an elevation of ca 1200 m a.s.l. (Fig. <xref ref-type="fig" rid="F8">9</xref>) on the nights of 25 March 2019 and 4 April 2023. There were many herbaceous plants near the stream, such as <italic><tp:taxon-name><tp:taxon-name-part taxon-name-part-type="genus" reg="Ageratina">Ageratina</tp:taxon-name-part><tp:taxon-name-part taxon-name-part-type="species" reg="adenophora">adenophora</tp:taxon-name-part></tp:taxon-name></italic>. No male was heard calling and no eggs were observed during our surveys in late March, but there were males calling during our surveys in April. Therefore, the breeding season for this species starts in April.</p><fig id="F8" position="float" orientation="portrait"><object-id xmlns:xlink="http://www.w3.org/1999/xlink" content-type="doi" xlink:type="simple">10.3897/zookeys.1192.106013.figure9</object-id><object-id xmlns:xlink="http://www.w3.org/1999/xlink" content-type="arpha" xlink:type="simple">0D70431E-A1E2-5AD8-A2BB-610A004CCF75</object-id><label>Figure 9.</label><caption><p>Habitat at type locality of <italic><tp:taxon-name><tp:taxon-name-part taxon-name-part-type="genus" reg="Raorchestes">Raorchestes</tp:taxon-name-part><tp:taxon-name-part taxon-name-part-type="species" reg="hekouensis">hekouensis</tp:taxon-name-part></tp:taxon-name></italic> sp. nov. at Liangzi Village, Hekou, Yunnan, China.</p></caption><graphic xmlns:xlink="http://www.w3.org/1999/xlink" xlink:href="zookeys-1192-213_article-106013__-g009.jpg" position="float" orientation="portrait" xlink:type="simple" id="oo_990849.jpg"><uri content-type="original_file" xlink:type="simple">https://binary.pensoft.net/fig/990849</uri></graphic></fig></tp:treatment-sec><tp:treatment-sec sec-type="remarks" id="SECID0ENHDI"><title>Remarks.</title><p><italic><tp:taxon-name><tp:taxon-name-part taxon-name-part-type="genus" reg="Raorchestes">Raorchestes</tp:taxon-name-part><tp:taxon-name-part taxon-name-part-type="species" reg="hekouensis">hekouensis</tp:taxon-name-part></tp:taxon-name></italic> sp. nov. is assigned to the genus <italic><tp:taxon-name><tp:taxon-name-part taxon-name-part-type="genus" reg="Raorchestes">Raorchestes</tp:taxon-name-part></tp:taxon-name></italic> based on its molecular phylogenetic position and the following morphological characters: relatively small body size (<abbrev xmlns:xlink="http://www.w3.org/1999/xlink" xlink:title="snout-vent length" id="ABBRID0EFIDI" xlink:type="simple">SVL</abbrev> 15.0–45.0 mm); absence of vomerine teeth; large transparent/translucent vocal sac. Due to the close phylogenetic relationship and distribution (Figs <xref ref-type="fig" rid="F1">1</xref>, <xref ref-type="fig" rid="F2">2</xref>), we compared the new species with 16 recognized congeners distributed in Southeast Asia, southwestern China, the Himalayas, and northeastern India, as mentioned above. <italic><tp:taxon-name><tp:taxon-name-part taxon-name-part-type="genus" reg="Raorchestes">Raorchestes</tp:taxon-name-part><tp:taxon-name-part taxon-name-part-type="species" reg="hekouensis">hekouensis</tp:taxon-name-part></tp:taxon-name></italic> sp. nov. is distinguished from all other 16 congeners by a unique combination of characters. A detailed morphological comparison table of currently known <italic><tp:taxon-name><tp:taxon-name-part taxon-name-part-type="genus" reg="Raorchestes">Raorchestes</tp:taxon-name-part></tp:taxon-name></italic> species from China is provided (Table <xref ref-type="table" rid="T4">4</xref>).</p><table-wrap id="T4" position="float" orientation="portrait"><label>Table 4.</label><caption><p>Morphological comparison among currently known species of <italic><tp:taxon-name><tp:taxon-name-part taxon-name-part-type="genus" reg="Raorchestes">Raorchestes</tp:taxon-name-part></tp:taxon-name></italic> in China (? = unknown).</p></caption><table id="TID0EPVBK" rules="all"><tbody><tr><th rowspan="1" colspan="1">Character</th><th rowspan="1" colspan="1"><italic><tp:taxon-name><tp:taxon-name-part taxon-name-part-type="genus" reg="Raorchestes">Raorchestes</tp:taxon-name-part><tp:taxon-name-part taxon-name-part-type="species" reg="hekouensis">hekouensis</tp:taxon-name-part></tp:taxon-name></italic> sp. nov.</th><th rowspan="1" colspan="1">
                      <italic>
                        <tp:taxon-name><tp:taxon-name-part taxon-name-part-type="genus" reg="Raorchestes">R.</tp:taxon-name-part><tp:taxon-name-part taxon-name-part-type="species" reg="cangyuanensis">cangyuanensis</tp:taxon-name-part></tp:taxon-name>
                      </italic>
                    </th><th rowspan="1" colspan="1">
                      <italic>
                        <tp:taxon-name><tp:taxon-name-part taxon-name-part-type="genus" reg="Raorchestes">R.</tp:taxon-name-part><tp:taxon-name-part taxon-name-part-type="species" reg="dulongensis">dulongensis</tp:taxon-name-part></tp:taxon-name>
                      </italic>
                    </th><th rowspan="1" colspan="1">
                      <italic>
                        <tp:taxon-name><tp:taxon-name-part taxon-name-part-type="genus" reg="Raorchestes">R.</tp:taxon-name-part><tp:taxon-name-part taxon-name-part-type="species" reg="menglaensis">menglaensis</tp:taxon-name-part></tp:taxon-name>
                      </italic>
                    </th><th rowspan="1" colspan="1">
                      <italic>
                        <tp:taxon-name><tp:taxon-name-part taxon-name-part-type="genus" reg="Raorchestes">R.</tp:taxon-name-part><tp:taxon-name-part taxon-name-part-type="species" reg="longchuanensis">longchuanensis</tp:taxon-name-part></tp:taxon-name>
                      </italic>
                    </th><th rowspan="1" colspan="1">
                      <italic>
                        <tp:taxon-name><tp:taxon-name-part taxon-name-part-type="genus" reg="Raorchestes">R.</tp:taxon-name-part><tp:taxon-name-part taxon-name-part-type="species" reg="huanglianshan">huanglianshan</tp:taxon-name-part></tp:taxon-name>
                      </italic>
                    </th><th rowspan="1" colspan="1">
                      <italic>
                        <tp:taxon-name><tp:taxon-name-part taxon-name-part-type="genus" reg="Raorchestes">R.</tp:taxon-name-part><tp:taxon-name-part taxon-name-part-type="species" reg="hillisi">hillisi</tp:taxon-name-part></tp:taxon-name>
                      </italic>
                    </th><th rowspan="1" colspan="1">
                      <italic>
                        <tp:taxon-name><tp:taxon-name-part taxon-name-part-type="genus" reg="Raorchestes">R.</tp:taxon-name-part><tp:taxon-name-part taxon-name-part-type="species" reg="andersoni">andersoni</tp:taxon-name-part></tp:taxon-name>
                      </italic>
                    </th><th rowspan="1" colspan="1">
                      <italic>
                        <tp:taxon-name><tp:taxon-name-part taxon-name-part-type="genus" reg="Raorchestes">R.</tp:taxon-name-part><tp:taxon-name-part taxon-name-part-type="species" reg="yadongensis">yadongensis</tp:taxon-name-part></tp:taxon-name>
                      </italic>
                    </th><th rowspan="1" colspan="1">
                      <italic>
                        <tp:taxon-name><tp:taxon-name-part taxon-name-part-type="genus" reg="Raorchestes">R.</tp:taxon-name-part><tp:taxon-name-part taxon-name-part-type="species" reg="malipoensis">malipoensis</tp:taxon-name-part></tp:taxon-name>
                      </italic>
                    </th></tr><tr><td rowspan="1" colspan="1"><abbrev xmlns:xlink="http://www.w3.org/1999/xlink" xlink:title="snout-vent length" id="ABBRID0E1ODI" xlink:type="simple">SVL</abbrev> of adult male (mm)</td><td rowspan="1" colspan="1">16.1–17.5</td><td rowspan="1" colspan="1">16.1–20.0</td><td rowspan="1" colspan="1">15.0–19.0</td><td rowspan="1" colspan="1">15.0–21.6</td><td rowspan="1" colspan="1">17.8–21.2</td><td rowspan="1" colspan="1">17.0–19.6</td><td rowspan="1" colspan="1">15.9–17.7</td><td rowspan="1" colspan="1">24.0</td><td rowspan="1" colspan="1">17.8–24.1</td><td rowspan="1" colspan="1">14.6–19.3</td></tr><tr><td rowspan="1" colspan="1">HDL/HDW</td><td rowspan="1" colspan="1">HDL &lt; HDW</td><td rowspan="1" colspan="1">HDL &lt; HDW</td><td rowspan="1" colspan="1">HDL &gt; HDW</td><td rowspan="1" colspan="1">HDL ≈ HDW</td><td rowspan="1" colspan="1">HDL ≈ HDW</td><td rowspan="1" colspan="1">HDL ≤ HDW</td><td rowspan="1" colspan="1">HDL &gt; HDW</td><td rowspan="1" colspan="1">HDL &lt; HDW</td><td rowspan="1" colspan="1">HDL &lt; HDW</td><td rowspan="1" colspan="1">HDL &lt; HDW</td></tr><tr><td rowspan="1" colspan="1">Tympanum</td><td rowspan="1" colspan="1">Distinct</td><td rowspan="1" colspan="1">Indistinct</td><td rowspan="1" colspan="1">Distinct</td><td rowspan="1" colspan="1">Indistinct</td><td rowspan="1" colspan="1">Distinct</td><td rowspan="1" colspan="1">Distinct</td><td rowspan="1" colspan="1">Distinct</td><td rowspan="1" colspan="1">Distinct</td><td rowspan="1" colspan="1">Distinct</td><td rowspan="1" colspan="1">Distinct</td></tr><tr><td rowspan="1" colspan="1">Nuptial pad</td><td rowspan="1" colspan="1">Present</td><td rowspan="1" colspan="1">Present</td><td rowspan="1" colspan="1">Absent</td><td rowspan="1" colspan="1">Present</td><td rowspan="1" colspan="1">Present</td><td rowspan="1" colspan="1">Present</td><td rowspan="1" colspan="1">Present</td><td rowspan="1" colspan="1">?</td><td rowspan="1" colspan="1">Present</td><td rowspan="1" colspan="1">Present</td></tr><tr><td rowspan="1" colspan="1">Vocal sac</td><td rowspan="1" colspan="1">External single subgular vocal sac</td><td rowspan="1" colspan="1">External single subgular vocal sac</td><td rowspan="1" colspan="1">External single subgular vocal sac</td><td rowspan="1" colspan="1">Internal single subgular vocal sac</td><td rowspan="1" colspan="1">External single subgular vocal sac</td><td rowspan="1" colspan="1">External single subgular vocal sac</td><td rowspan="1" colspan="1">External single subgular vocal sac</td><td rowspan="1" colspan="1">Internal single subgular vocal sac</td><td rowspan="1" colspan="1">External single subgular vocal sac</td><td rowspan="1" colspan="1">External single subgular vocal sac</td></tr><tr><td rowspan="1" colspan="1">Finger web</td><td rowspan="1" colspan="1">Absent</td><td rowspan="1" colspan="1">Absent</td><td rowspan="1" colspan="1">Absent</td><td rowspan="1" colspan="1">Absent</td><td rowspan="1" colspan="1">Absent</td><td rowspan="1" colspan="1">Absent</td><td rowspan="1" colspan="1">Absent</td><td rowspan="1" colspan="1">Absent</td><td rowspan="1" colspan="1">Rudimentary</td><td rowspan="1" colspan="1">Absent</td></tr><tr><td rowspan="1" colspan="1">Toe web</td><td rowspan="1" colspan="1">Rudimentary</td><td rowspan="1" colspan="1">Rudimentary</td><td rowspan="1" colspan="1">Rudimentary</td><td rowspan="1" colspan="1">Rudimentary or 1/4</td><td rowspan="1" colspan="1">1/4 webbing</td><td rowspan="1" colspan="1">Rudimentary, except between toe I and toe II</td><td rowspan="1" colspan="1">Rudimentary, except between toe I and toe II</td><td rowspan="1" colspan="1">Rudimentary or 1/3</td><td rowspan="1" colspan="1">Rudimentary</td><td rowspan="1" colspan="1">Rudimentary</td></tr><tr><td rowspan="1" colspan="1">Outer metatarsal tubercle</td><td rowspan="1" colspan="1">Absent</td><td rowspan="1" colspan="1">Absent</td><td rowspan="1" colspan="1">Absent</td><td rowspan="1" colspan="1">Present</td><td rowspan="1" colspan="1">Absent</td><td rowspan="1" colspan="1">Absent</td><td rowspan="1" colspan="1">Absent</td><td rowspan="1" colspan="1">Absent</td><td rowspan="1" colspan="1">Absent</td><td rowspan="1" colspan="1">Absent</td></tr><tr><td rowspan="1" colspan="1">Relative toe lengths</td><td rowspan="1" colspan="1">I &lt; II &lt; III &lt; V &lt; IV</td><td rowspan="1" colspan="1">I &lt; II &lt; V &lt; III &lt; IV</td><td rowspan="1" colspan="1">I &lt; II &lt; V &lt; III &lt; IV</td><td rowspan="1" colspan="1">I &lt; II &lt; III ≤ V &lt; IV</td><td rowspan="1" colspan="1">I &lt; II &lt; III = V &lt; IV</td><td rowspan="1" colspan="1">I &lt; II &lt; III &lt; V &lt; IV</td><td rowspan="1" colspan="1">I &lt; II &lt; III &lt; V &lt; IV</td><td rowspan="1" colspan="1">I &lt; II &lt; III ≤ V &lt; IV</td><td rowspan="1" colspan="1">I &lt; II &lt; III &lt; V &lt; IV</td><td rowspan="1" colspan="1">I &lt; II &lt; V &lt; III &lt; IV</td></tr><tr><td rowspan="1" colspan="1">Reference</td><td rowspan="1" colspan="1">This study; <xref ref-type="bibr" rid="B34">Li et al. (2013)</xref></td><td rowspan="1" colspan="1">
                      <xref ref-type="bibr" rid="B56">Wu et al. (2019)</xref>
                    </td><td rowspan="1" colspan="1">Wu et al. (2020)</td><td rowspan="1" colspan="1"><xref ref-type="bibr" rid="B30">Kou 1990</xref>; <xref ref-type="bibr" rid="B28">Jiang et al. (2020)</xref></td><td rowspan="1" colspan="1">Yang and Li 1987; <xref ref-type="bibr" rid="B20">Fei et al. (2009)</xref></td><td rowspan="1" colspan="1">
                      <xref ref-type="bibr" rid="B28">Jiang et al. (2020)</xref>
                    </td><td rowspan="1" colspan="1">
                      <xref ref-type="bibr" rid="B28">Jiang et al. (2020)</xref>
                    </td><td rowspan="1" colspan="1">Anderson 1978; <xref ref-type="bibr" rid="B20">Fei et al. (2009)</xref>; <xref ref-type="bibr" rid="B16">Che et al. (2020)</xref></td><td rowspan="1" colspan="1">
                      <xref ref-type="bibr" rid="B63">Zhang et al. (2022)</xref>
                    </td><td rowspan="1" colspan="1">
                      <xref ref-type="bibr" rid="B27">Huang et al. (2023)</xref>
                    </td></tr></tbody></table></table-wrap><p><italic><tp:taxon-name><tp:taxon-name-part taxon-name-part-type="genus" reg="Raorchestes">Raorchestes</tp:taxon-name-part><tp:taxon-name-part taxon-name-part-type="species" reg="gryllus">gryllus</tp:taxon-name-part></tp:taxon-name></italic> is still considered a member of <italic><tp:taxon-name><tp:taxon-name-part taxon-name-part-type="genus" reg="Raorchestes">Raorchestes</tp:taxon-name-part></tp:taxon-name></italic> in <xref ref-type="bibr" rid="B22">Frost (2023)</xref>, although <xref ref-type="bibr" rid="B45">Poyarkov et al. (2021)</xref> suggested that it should be transferred to the genus <italic><tp:taxon-name><tp:taxon-name-part taxon-name-part-type="genus" reg="Kurixalus">Kurixalus</tp:taxon-name-part></tp:taxon-name></italic>. <italic><tp:taxon-name><tp:taxon-name-part taxon-name-part-type="genus" reg="Raorchestes">Raorchestes</tp:taxon-name-part><tp:taxon-name-part taxon-name-part-type="species" reg="hekouensis">hekouensis</tp:taxon-name-part></tp:taxon-name></italic> sp. nov. can be distinguished from <italic><tp:taxon-name><tp:taxon-name-part taxon-name-part-type="genus" reg="Kurixalus">K.</tp:taxon-name-part><tp:taxon-name-part taxon-name-part-type="species" reg="gryllus">gryllus</tp:taxon-name-part></tp:taxon-name></italic> based on the following characters: no webbing between fingers (vs rudimentary webbing between fingers), rudimentary webbing between toes (vs little more than half webbed), heel with no pointed appendage (vs heel with small, pointed appendage), snout rounded (vs snout pointed with dermal tip), and series of tubercles along outer side of forearm and foot absent (vs present). <italic><tp:taxon-name><tp:taxon-name-part taxon-name-part-type="genus" reg="Raorchestes">Raorchestes</tp:taxon-name-part><tp:taxon-name-part taxon-name-part-type="species" reg="hekouensis">hekouensis</tp:taxon-name-part></tp:taxon-name></italic> sp. nov. differs from <italic><tp:taxon-name><tp:taxon-name-part taxon-name-part-type="genus" reg="Raorchestes">R.</tp:taxon-name-part><tp:taxon-name-part taxon-name-part-type="species" reg="malipoensis">malipoensis</tp:taxon-name-part></tp:taxon-name></italic> by inner metacarpal tubercle present, outer metacarpal tubercle indistinct (vs inner and outer metacarpal tubercle indistinct), heels meeting when limbs held at right angles to body (vs heels not meeting when limbs held at right angles to body); and relative toe lengths: I &lt; II &lt; III &lt; V &lt; IV (vs I &lt; II &lt; V &lt; III &lt; IV). <italic><tp:taxon-name><tp:taxon-name-part taxon-name-part-type="genus" reg="Raorchestes">Raorchestes</tp:taxon-name-part><tp:taxon-name-part taxon-name-part-type="species" reg="hekouensis">hekouensis</tp:taxon-name-part></tp:taxon-name></italic> sp. nov. is distinguishable from <italic><tp:taxon-name><tp:taxon-name-part taxon-name-part-type="genus" reg="Raorchestes">R.</tp:taxon-name-part><tp:taxon-name-part taxon-name-part-type="species" reg="huanglianshan">huanglianshan</tp:taxon-name-part></tp:taxon-name></italic> by supernumerary tubercles absent (vs present) and lateral dermal fringes on all fingers and toes present (vs absent). <italic><tp:taxon-name><tp:taxon-name-part taxon-name-part-type="genus" reg="Raorchestes">Raorchestes</tp:taxon-name-part><tp:taxon-name-part taxon-name-part-type="species" reg="hekouensis">hekouensis</tp:taxon-name-part></tp:taxon-name></italic> sp. nov. differs from <italic><tp:taxon-name><tp:taxon-name-part taxon-name-part-type="genus" reg="Raorchestes">R.</tp:taxon-name-part><tp:taxon-name-part taxon-name-part-type="species" reg="parvulus">parvulus</tp:taxon-name-part></tp:taxon-name></italic> by length of lower arm and hand slightly shorter than half of body size (vs longer than half of body size) and supernumerary tubercles absent (vs present on third finger). <italic><tp:taxon-name><tp:taxon-name-part taxon-name-part-type="genus" reg="Raorchestes">Raorchestes</tp:taxon-name-part><tp:taxon-name-part taxon-name-part-type="species" reg="hekouensis">hekouensis</tp:taxon-name-part></tp:taxon-name></italic> sp. nov. differs from <italic><tp:taxon-name><tp:taxon-name-part taxon-name-part-type="genus" reg="Raorchestes">R.</tp:taxon-name-part><tp:taxon-name-part taxon-name-part-type="species" reg="menglaensis">menglaensis</tp:taxon-name-part></tp:taxon-name></italic> by external single subgular vocal sac in adult male (vs internal single subgular vocal sac), tympanum distinct in male (vs indistinct), and lateral dermal fringes on all fingers and toes present (vs absent). <italic><tp:taxon-name><tp:taxon-name-part taxon-name-part-type="genus" reg="Raorchestes">Raorchestes</tp:taxon-name-part><tp:taxon-name-part taxon-name-part-type="species" reg="hekouensis">hekouensis</tp:taxon-name-part></tp:taxon-name></italic> sp. nov. differs from <italic><tp:taxon-name><tp:taxon-name-part taxon-name-part-type="genus" reg="Raorchestes">R.</tp:taxon-name-part><tp:taxon-name-part taxon-name-part-type="species" reg="cangyuanensis">cangyuanensis</tp:taxon-name-part></tp:taxon-name></italic> by tympanum distinct in male (vs indistinct) and relative toe lengths: I &lt; II &lt; III &lt; V &lt; IV (vs I &lt; II &lt; V &lt; III &lt; IV). <italic><tp:taxon-name><tp:taxon-name-part taxon-name-part-type="genus" reg="Raorchestes">Raorchestes</tp:taxon-name-part><tp:taxon-name-part taxon-name-part-type="species" reg="hekouensis">hekouensis</tp:taxon-name-part></tp:taxon-name></italic> sp. nov. differs from <italic><tp:taxon-name><tp:taxon-name-part taxon-name-part-type="genus" reg="Raorchestes">R.</tp:taxon-name-part><tp:taxon-name-part taxon-name-part-type="species" reg="hillisi">hillisi</tp:taxon-name-part></tp:taxon-name></italic> by head wider than long (vs head longer than wide) and lateral dermal fringes on all fingers and toes present (vs fingers lacking lateral dermal fringes and toes with weak lateral dermal fringes, except outside of toe I and both sides of toe II). <italic><tp:taxon-name><tp:taxon-name-part taxon-name-part-type="genus" reg="Raorchestes">Raorchestes</tp:taxon-name-part><tp:taxon-name-part taxon-name-part-type="species" reg="hekouensis">hekouensis</tp:taxon-name-part></tp:taxon-name></italic> sp. nov. differs from <italic><tp:taxon-name><tp:taxon-name-part taxon-name-part-type="genus" reg="Raorchestes">R.</tp:taxon-name-part><tp:taxon-name-part taxon-name-part-type="species" reg="dulongensis">dulongensis</tp:taxon-name-part></tp:taxon-name></italic> by head wider than long (vs head longer than wide), snout rounded (vs pointed), relative toe lengths: I &lt; II &lt; III &lt; V &lt; IV (vs I &lt; II &lt; V &lt; III &lt; IV), and nuptial pad present (vs absent). <italic><tp:taxon-name><tp:taxon-name-part taxon-name-part-type="genus" reg="Raorchestes">Raorchestes</tp:taxon-name-part><tp:taxon-name-part taxon-name-part-type="species" reg="hekouensis">hekouensis</tp:taxon-name-part></tp:taxon-name></italic> sp. nov. differs from <italic><tp:taxon-name><tp:taxon-name-part taxon-name-part-type="genus" reg="Raorchestes">R.</tp:taxon-name-part><tp:taxon-name-part taxon-name-part-type="species" reg="longchuanensis">longchuanensis</tp:taxon-name-part></tp:taxon-name></italic> by head wider than long (vs head length almost equal to width) and lateral dermal fringes on all fingers and toes (vs lateral dermal fringes only on fingers I and II and no lateral dermal fringes on toes). <italic><tp:taxon-name><tp:taxon-name-part taxon-name-part-type="genus" reg="Raorchestes">Raorchestes</tp:taxon-name-part><tp:taxon-name-part taxon-name-part-type="species" reg="hekouensis">hekouensis</tp:taxon-name-part></tp:taxon-name></italic> sp. nov. differs from <italic><tp:taxon-name><tp:taxon-name-part taxon-name-part-type="genus" reg="Raorchestes">R.</tp:taxon-name-part><tp:taxon-name-part taxon-name-part-type="species" reg="andersoni">andersoni</tp:taxon-name-part></tp:taxon-name></italic> by tibiotarsal articulation reaching anterior of eye (vs tibiotarsal articulation reaching tip of snout), ventral surface of throat, chest, and belly opaque creamy white, with small black spots (vs chest and belly yellowish, with brown punctuations), and flank near crotch with distinct black region between two creamy white patches (vs irregular large black patch on groin, extending to half of side, with two yellow patches). <italic><tp:taxon-name><tp:taxon-name-part taxon-name-part-type="genus" reg="Raorchestes">Raorchestes</tp:taxon-name-part><tp:taxon-name-part taxon-name-part-type="species" reg="hekouensis">hekouensis</tp:taxon-name-part></tp:taxon-name></italic> sp. nov. differs from <italic><tp:taxon-name><tp:taxon-name-part taxon-name-part-type="genus" reg="Raorchestes">R.</tp:taxon-name-part><tp:taxon-name-part taxon-name-part-type="species" reg="yadongensis">yadongensis</tp:taxon-name-part></tp:taxon-name></italic> by lacking webbing between fingers (vs fingers with rudimentary webbing) and tibiotarsal articulation reaching anterior of eye when adpressed (vs tibiotarsal articulation reaching tip of snout when adpressed).</p><p><italic><tp:taxon-name><tp:taxon-name-part taxon-name-part-type="genus" reg="Raorchestes">Raorchestes</tp:taxon-name-part><tp:taxon-name-part taxon-name-part-type="species" reg="hekouensis">hekouensis</tp:taxon-name-part></tp:taxon-name></italic> sp. nov. differs from <italic><tp:taxon-name><tp:taxon-name-part taxon-name-part-type="genus" reg="Raorchestes">R.</tp:taxon-name-part><tp:taxon-name-part taxon-name-part-type="species" reg="rezakhani">rezakhani</tp:taxon-name-part></tp:taxon-name></italic> by nuptial pad present (vs absent), dermal fringes present on fingers (vs absent), rudimentary webbing between toes (vs webbing moderate, formula: I2-2<sup>+</sup>II1¾-2<sup>+</sup>III1½-3IV2¾-2-V), and inner metacarpal and inner metatarsal tubercles present (vs absent). <italic><tp:taxon-name><tp:taxon-name-part taxon-name-part-type="genus" reg="Raorchestes">Raorchestes</tp:taxon-name-part><tp:taxon-name-part taxon-name-part-type="species" reg="hekouensis">hekouensis</tp:taxon-name-part></tp:taxon-name></italic> sp. nov. differs from <italic><tp:taxon-name><tp:taxon-name-part taxon-name-part-type="genus" reg="Raorchestes">R.</tp:taxon-name-part><tp:taxon-name-part taxon-name-part-type="species" reg="annandalii">annandalii</tp:taxon-name-part></tp:taxon-name></italic> by snout rounded (vs pointed), supernumerary tubercles in toes absent (vs present), and inner metatarsal tubercle present (vs absent). <italic><tp:taxon-name><tp:taxon-name-part taxon-name-part-type="genus" reg="Raorchestes">Raorchestes</tp:taxon-name-part><tp:taxon-name-part taxon-name-part-type="species" reg="hekouensis">hekouensis</tp:taxon-name-part></tp:taxon-name></italic> sp. nov. differs from <italic><tp:taxon-name><tp:taxon-name-part taxon-name-part-type="genus" reg="Raorchestes">R.</tp:taxon-name-part><tp:taxon-name-part taxon-name-part-type="species" reg="shillongensis">shillongensis</tp:taxon-name-part></tp:taxon-name></italic> by inner metatarsal tubercles distinct, outer metatarsal tubercle absent (vs inner metatarsal tubercle indistinct, outer metatarsal tubercle present), and relative toe lengths: I &lt; II &lt; III &lt; V &lt; IV (vs I ≤ II &lt; V ≤ III &lt; IV). <italic><tp:taxon-name><tp:taxon-name-part taxon-name-part-type="genus" reg="Raorchestes">Raorchestes</tp:taxon-name-part><tp:taxon-name-part taxon-name-part-type="species" reg="hekouensis">hekouensis</tp:taxon-name-part></tp:taxon-name></italic> sp. nov. differs from <italic><tp:taxon-name><tp:taxon-name-part taxon-name-part-type="genus" reg="Raorchestes">R.</tp:taxon-name-part><tp:taxon-name-part taxon-name-part-type="species" reg="sahai">sahai</tp:taxon-name-part></tp:taxon-name></italic> by rudimentary webbing between toes (vs nearly half-webbed in toes) and mid-dorsal line absent (vs dark narrow line originating from interorbital region and extending posteriorly to hindmost part of body). <italic><tp:taxon-name><tp:taxon-name-part taxon-name-part-type="genus" reg="Raorchestes">Raorchestes</tp:taxon-name-part><tp:taxon-name-part taxon-name-part-type="species" reg="hekouensis">hekouensis</tp:taxon-name-part></tp:taxon-name></italic> sp. nov. differs from <italic><tp:taxon-name><tp:taxon-name-part taxon-name-part-type="genus" reg="Raorchestes">R.</tp:taxon-name-part><tp:taxon-name-part taxon-name-part-type="species" reg="manipurensis">manipurensis</tp:taxon-name-part></tp:taxon-name></italic> by rudimentary webbing between toes (vs almost 2/3 webbing in toes) and webbing between fingers absent (vs present).</p></tp:treatment-sec><tp:treatment-sec><!--Section generated to contain objects referenced in tp:taxon-treatment.--><table-wrap id="T1" position="float" orientation="portrait"><label>Table 1.</label><caption><p>Measurements (in mm) of <italic><tp:taxon-name><tp:taxon-name-part taxon-name-part-type="genus" reg="Raorchestes">Raorchestes</tp:taxon-name-part><tp:taxon-name-part taxon-name-part-type="species" reg="hekouensis">hekouensis</tp:taxon-name-part></tp:taxon-name></italic> sp. nov. specimens from Liangzi, Hekou, Yunnan. Holotype is marked with an asterisk (*).</p></caption><table id="TID0EHRAI" rules="all"><tbody><tr><th rowspan="2" colspan="1">Catalog No.</th><th rowspan="1" colspan="5">Adults</th><th rowspan="1" colspan="3">Sub-adults</th></tr><tr><th rowspan="1" colspan="1">GXNU YU000159*</th><th rowspan="1" colspan="1">GXNU YU000536</th><th rowspan="1" colspan="1">GXNU YU000537</th><th rowspan="1" colspan="1">GXNU YU000538</th><th rowspan="1" colspan="1">GXNU YU000160</th><th rowspan="1" colspan="1">GXNU YU000153</th><th rowspan="1" colspan="1">GXNU YU000154</th><th rowspan="1" colspan="1">GXNU YU000156</th></tr><tr><td rowspan="1" colspan="1">Sex</td><td rowspan="1" colspan="1">Male</td><td rowspan="1" colspan="1">Male</td><td rowspan="1" colspan="1">Male</td><td rowspan="1" colspan="1">Male</td><td rowspan="1" colspan="1">Female</td><td rowspan="1" colspan="1">Male</td><td rowspan="1" colspan="1">Female</td><td rowspan="1" colspan="1">Female</td></tr><tr><td rowspan="1" colspan="1">
                  <abbrev xmlns:xlink="http://www.w3.org/1999/xlink" xlink:title="snout-vent length" id="ABBRID0E3ZAE" xlink:type="simple">SVL</abbrev>
                </td><td rowspan="1" colspan="1">17.5</td><td rowspan="1" colspan="1">17.8</td><td rowspan="1" colspan="1">16.7</td><td rowspan="1" colspan="1">16.1</td><td rowspan="1" colspan="1">21.1</td><td rowspan="1" colspan="1">14.5</td><td rowspan="1" colspan="1">12.5</td><td rowspan="1" colspan="1">12.9</td></tr><tr><td rowspan="1" colspan="1">
                  <abbrev xmlns:xlink="http://www.w3.org/1999/xlink" xlink:title="head length" id="ABBRID0E41AE" xlink:type="simple">HL</abbrev>
                </td><td rowspan="1" colspan="1">6.1</td><td rowspan="1" colspan="1">5.8</td><td rowspan="1" colspan="1">5.7</td><td rowspan="1" colspan="1">5.6</td><td rowspan="1" colspan="1">7.2</td><td rowspan="1" colspan="1">5.1</td><td rowspan="1" colspan="1">4.1</td><td rowspan="1" colspan="1">4.5</td></tr><tr><td rowspan="1" colspan="1">
                  <abbrev xmlns:xlink="http://www.w3.org/1999/xlink" xlink:title="head width" id="ABBRID0E52AE" xlink:type="simple">HW</abbrev>
                </td><td rowspan="1" colspan="1">6.9</td><td rowspan="1" colspan="1">7.1</td><td rowspan="1" colspan="1">6.1</td><td rowspan="1" colspan="1">6.1</td><td rowspan="1" colspan="1">7.6</td><td rowspan="1" colspan="1">5.3</td><td rowspan="1" colspan="1">4.9</td><td rowspan="1" colspan="1">4.5</td></tr><tr><td rowspan="1" colspan="1">
                  <abbrev xmlns:xlink="http://www.w3.org/1999/xlink" xlink:title="snout length" id="ABBRID0E63AE" xlink:type="simple">SL</abbrev>
                </td><td rowspan="1" colspan="1">2.4</td><td rowspan="1" colspan="1">1.7</td><td rowspan="1" colspan="1">1.6</td><td rowspan="1" colspan="1">1.9</td><td rowspan="1" colspan="1">2.8</td><td rowspan="1" colspan="1">1.7</td><td rowspan="1" colspan="1">1.3</td><td rowspan="1" colspan="1">1.6</td></tr><tr><td rowspan="1" colspan="1">
                  <abbrev xmlns:xlink="http://www.w3.org/1999/xlink" xlink:title="internarial distance" id="ABBRID0EA5AE" xlink:type="simple">INS</abbrev>
                </td><td rowspan="1" colspan="1">2.2</td><td rowspan="1" colspan="1">2.4</td><td rowspan="1" colspan="1">2.1</td><td rowspan="1" colspan="1">2.3</td><td rowspan="1" colspan="1">2.6</td><td rowspan="1" colspan="1">2.0</td><td rowspan="1" colspan="1">1.6</td><td rowspan="1" colspan="1">1.8</td></tr><tr><td rowspan="1" colspan="1">
                  <abbrev xmlns:xlink="http://www.w3.org/1999/xlink" xlink:title="interorbital distance" id="ABBRID0EB6AE" xlink:type="simple">IOS</abbrev>
                </td><td rowspan="1" colspan="1">2.4</td><td rowspan="1" colspan="1">2.8</td><td rowspan="1" colspan="1">2.3</td><td rowspan="1" colspan="1">2.1</td><td rowspan="1" colspan="1">2.7</td><td rowspan="1" colspan="1">2.0</td><td rowspan="1" colspan="1">1.7</td><td rowspan="1" colspan="1">1.8</td></tr><tr><td rowspan="1" colspan="1">
                  <abbrev xmlns:xlink="http://www.w3.org/1999/xlink" xlink:title="maximum transverse distance of upper eyelid" id="ABBRID0EDAAG" xlink:type="simple">UEW</abbrev>
                </td><td rowspan="1" colspan="1">1.9</td><td rowspan="1" colspan="1">1.7</td><td rowspan="1" colspan="1">1.9</td><td rowspan="1" colspan="1">1.5</td><td rowspan="1" colspan="1">2.1</td><td rowspan="1" colspan="1">1.2</td><td rowspan="1" colspan="1">1.1</td><td rowspan="1" colspan="1">1.7</td></tr><tr><td rowspan="1" colspan="1">
                  <abbrev xmlns:xlink="http://www.w3.org/1999/xlink" xlink:title="eye diameter" id="ABBRID0EEBAG" xlink:type="simple">ED</abbrev>
                </td><td rowspan="1" colspan="1">2.5</td><td rowspan="1" colspan="1">3.1</td><td rowspan="1" colspan="1">2.7</td><td rowspan="1" colspan="1">2.4</td><td rowspan="1" colspan="1">3.0</td><td rowspan="1" colspan="1">2.3</td><td rowspan="1" colspan="1">2.0</td><td rowspan="1" colspan="1">2.0</td></tr><tr><td rowspan="1" colspan="1">
                  <abbrev xmlns:xlink="http://www.w3.org/1999/xlink" xlink:title="tympanum diameter" id="ABBRID0EFCAG" xlink:type="simple">TD</abbrev>
                </td><td rowspan="1" colspan="1">1.3</td><td rowspan="1" colspan="1">1.1</td><td rowspan="1" colspan="1">1.3</td><td rowspan="1" colspan="1">1.2</td><td rowspan="1" colspan="1">1.4</td><td rowspan="1" colspan="1">0.7</td><td rowspan="1" colspan="1">0.5</td><td rowspan="1" colspan="1">0.8</td></tr><tr><td rowspan="1" colspan="1">DNE</td><td rowspan="1" colspan="1">1.5</td><td rowspan="1" colspan="1">1.2</td><td rowspan="1" colspan="1">1.3</td><td rowspan="1" colspan="1">1.3</td><td rowspan="1" colspan="1">1.8</td><td rowspan="1" colspan="1">1.2</td><td rowspan="1" colspan="1">1.0</td><td rowspan="1" colspan="1">1.0</td></tr><tr><td rowspan="1" colspan="1">
                  <abbrev xmlns:xlink="http://www.w3.org/1999/xlink" xlink:title="length of lower arm and hand" id="ABBRID0ECEAG" xlink:type="simple">LAHL</abbrev>
                </td><td rowspan="1" colspan="1">8.5</td><td rowspan="1" colspan="1">7.4</td><td rowspan="1" colspan="1">7.9</td><td rowspan="1" colspan="1">7.1</td><td rowspan="1" colspan="1">10.1</td><td rowspan="1" colspan="1">6.9</td><td rowspan="1" colspan="1">5.8</td><td rowspan="1" colspan="1">6.0</td></tr><tr><td rowspan="1" colspan="1">
                  <abbrev xmlns:xlink="http://www.w3.org/1999/xlink" xlink:title="tibia length" id="ABBRID0EDFAG" xlink:type="simple">TIL</abbrev>
                </td><td rowspan="1" colspan="1">9.2</td><td rowspan="1" colspan="1">8.8</td><td rowspan="1" colspan="1">8.4</td><td rowspan="1" colspan="1">7.8</td><td rowspan="1" colspan="1">10.6</td><td rowspan="1" colspan="1">7.7</td><td rowspan="1" colspan="1">6.1</td><td rowspan="1" colspan="1">6.1</td></tr><tr><td rowspan="1" colspan="1">
                  <abbrev xmlns:xlink="http://www.w3.org/1999/xlink" xlink:title="length of foot and tarsus" id="ABBRID0EEGAG" xlink:type="simple">TFL</abbrev>
                </td><td rowspan="1" colspan="1">11.4</td><td rowspan="1" colspan="1">11.0</td><td rowspan="1" colspan="1">10.4</td><td rowspan="1" colspan="1">8.9</td><td rowspan="1" colspan="1">13.6</td><td rowspan="1" colspan="1">8.8</td><td rowspan="1" colspan="1">7.8</td><td rowspan="1" colspan="1">7.5</td></tr><tr><td rowspan="1" colspan="1">
                  <abbrev xmlns:xlink="http://www.w3.org/1999/xlink" xlink:title="foot length" id="ABBRID0EFHAG" xlink:type="simple">FL</abbrev>
                </td><td rowspan="1" colspan="1">6.6</td><td rowspan="1" colspan="1">6.6</td><td rowspan="1" colspan="1">5.7</td><td rowspan="1" colspan="1">5.4</td><td rowspan="1" colspan="1">8.1</td><td rowspan="1" colspan="1">5.1</td><td rowspan="1" colspan="1">4.1</td><td rowspan="1" colspan="1">4.1</td></tr></tbody></table></table-wrap><fig id="F1" position="float" orientation="portrait"><object-id xmlns:xlink="http://www.w3.org/1999/xlink" content-type="doi" xlink:type="simple">10.3897/zookeys.1192.106013.figure1</object-id><object-id xmlns:xlink="http://www.w3.org/1999/xlink" content-type="arpha" xlink:type="simple">1BA201A4-1EC5-5386-A04C-AAF5C632CD85</object-id><label>Figure 1.</label><caption><p>Map showing type localities of <italic><tp:taxon-name><tp:taxon-name-part taxon-name-part-type="genus" reg="Raorchestes">Raorchestes</tp:taxon-name-part></tp:taxon-name></italic> species originally described from China (1–10), type locality of <italic><tp:taxon-name><tp:taxon-name-part taxon-name-part-type="genus" reg="Kurixalus">K.</tp:taxon-name-part><tp:taxon-name-part taxon-name-part-type="species" reg="gryllus">gryllus</tp:taxon-name-part></tp:taxon-name></italic> in Vietnam (13), and collection sites of <italic><tp:taxon-name><tp:taxon-name-part taxon-name-part-type="genus" reg="Raorchestes">R.</tp:taxon-name-part></tp:taxon-name></italic> UI used in this study (11, 12). <italic><tp:taxon-name><tp:taxon-name-part taxon-name-part-type="genus" reg="Raorchestes">Raorchestes</tp:taxon-name-part><tp:taxon-name-part taxon-name-part-type="species" reg="hekouensis">hekouensis</tp:taxon-name-part></tp:taxon-name></italic> sp. nov. is known from the type locality (9) and Pac Ban, Tuyen Quang, Vietnam (11).</p></caption><graphic xmlns:xlink="http://www.w3.org/1999/xlink" xlink:href="zookeys-1192-213_article-106013__-g001.jpg" position="float" orientation="portrait" xlink:type="simple" id="oo_990842.jpg"><uri content-type="original_file" xlink:type="simple">https://binary.pensoft.net/fig/990842</uri></graphic></fig><fig id="F2" position="float" orientation="portrait"><object-id xmlns:xlink="http://www.w3.org/1999/xlink" content-type="doi" xlink:type="simple">10.3897/zookeys.1192.106013.figure2</object-id><object-id xmlns:xlink="http://www.w3.org/1999/xlink" content-type="arpha" xlink:type="simple">CA6454F1-286D-53E5-95C0-C5DDB30DCBAA</object-id><label>Figure 2.</label><caption><p>Bayesian phylogram of <italic><tp:taxon-name><tp:taxon-name-part taxon-name-part-type="genus" reg="Raorchestes">Raorchestes</tp:taxon-name-part><tp:taxon-name-part taxon-name-part-type="species" reg="parvulus">parvulus</tp:taxon-name-part></tp:taxon-name></italic> group estimated from <abbrev xmlns:xlink="http://www.w3.org/1999/xlink" xlink:title="16S ribosomal RNA" id="ABBRID0EPWCI" xlink:type="simple">16S</abbrev> rRNA showing placement of <italic><tp:taxon-name><tp:taxon-name-part taxon-name-part-type="genus" reg="Raorchestes">Raorchestes</tp:taxon-name-part><tp:taxon-name-part taxon-name-part-type="species" reg="hekouensis">hekouensis</tp:taxon-name-part></tp:taxon-name></italic> sp. nov. Nodal support values are shown above branches as Bayesian posterior probability (<abbrev xmlns:xlink="http://www.w3.org/1999/xlink" xlink:title="Bayesian posterior probabilities" id="ABBRID0E5WCI" xlink:type="simple">BPP</abbrev>) / <abbrev xmlns:xlink="http://www.w3.org/1999/xlink" xlink:title="maximum likelihood" id="ABBRID0ECXCI" xlink:type="simple">ML</abbrev> bootstrap support (<abbrev xmlns:xlink="http://www.w3.org/1999/xlink" xlink:title="bootstrap" id="ABBRID0EGXCI" xlink:type="simple">BS</abbrev>), and the symbol “-” indicates value below 50.</p></caption><graphic xmlns:xlink="http://www.w3.org/1999/xlink" xlink:href="zookeys-1192-213_article-106013__-g002.jpg" position="float" orientation="portrait" xlink:type="simple" id="oo_990843.jpg"><uri content-type="original_file" xlink:type="simple">https://binary.pensoft.net/fig/990843</uri></graphic></fig></tp:treatment-sec><ref-list><ref id="B34"><mixed-citation xmlns:xlink="http://www.w3.org/1999/xlink" xlink:type="simple"><person-group><name name-style="western"><surname>Li</surname><given-names>JT</given-names></name><name name-style="western"><surname>Li</surname><given-names>Y</given-names></name><name name-style="western"><surname>Klaus</surname><given-names>S</given-names></name><name name-style="western"><surname>Rao</surname><given-names>DQ</given-names></name><name name-style="western"><surname>Hillis</surname><given-names>DM</given-names></name><name name-style="western"><surname>Zhang</surname><given-names>YP</given-names></name></person-group> (<year>2013</year>) <article-title>Diversification of rhacophorid frogs provides evidence for accelerated faunal exchange between India and Eurasia during the Oligocene.</article-title><source>Proceedings of the National Academy of Sciences of the United States of America</source><volume>110</volume>(<issue>9</issue>): <fpage>3441</fpage>–<lpage>3446</lpage>. <ext-link xlink:href="10.1073/pnas.1300881110" ext-link-type="doi" xlink:type="simple">https://doi.org/10.1073/pnas.1300881110</ext-link></mixed-citation></ref><ref id="B56"><mixed-citation xmlns:xlink="http://www.w3.org/1999/xlink" xlink:type="simple"><person-group><name name-style="western"><surname>Wu</surname><given-names>YH</given-names></name><name name-style="western"><surname>Suwannapoom</surname><given-names>C</given-names></name><name name-style="western"><surname>Xu</surname><given-names>K</given-names></name><name name-style="western"><surname>Chen</surname><given-names>JM</given-names></name><name name-style="western"><surname>Jin</surname><given-names>JQ</given-names></name><name name-style="western"><surname>Chen</surname><given-names>HM</given-names></name><name name-style="western"><surname>Murphy</surname><given-names>RW</given-names></name><name name-style="western"><surname>Che</surname><given-names>J</given-names></name></person-group> (<year>2019</year>) <article-title>A new species of the genus <italic><tp:taxon-name><tp:taxon-name-part taxon-name-part-type="genus">Raorchestes</tp:taxon-name-part></tp:taxon-name></italic> (<tp:taxon-name><tp:taxon-name-part taxon-name-part-type="order">Anura</tp:taxon-name-part></tp:taxon-name>: <tp:taxon-name><tp:taxon-name-part taxon-name-part-type="family">Rhacophoridae</tp:taxon-name-part></tp:taxon-name>) from Yunnan Province, China.</article-title><source>Zoological Research</source><volume>40</volume>(<issue>6</issue>): <fpage>558</fpage>–<lpage>563</lpage>. <ext-link xlink:href="10.24272/j.issn.2095-8137.2019.066" ext-link-type="doi" xlink:type="simple">https://doi.org/10.24272/j.issn.2095-8137.2019.066</ext-link></mixed-citation></ref><ref id="B30"><mixed-citation xmlns:xlink="http://www.w3.org/1999/xlink" xlink:type="simple"><person-group><name name-style="western"><surname>Kou</surname><given-names>ZT</given-names></name></person-group> (<year>1990</year>) A new species of genus <italic><tp:taxon-name><tp:taxon-name-part taxon-name-part-type="genus">Philautus</tp:taxon-name-part></tp:taxon-name></italic> (<tp:taxon-name><tp:taxon-name-part taxon-name-part-type="class">Amphibia</tp:taxon-name-part></tp:taxon-name>: <tp:taxon-name><tp:taxon-name-part taxon-name-part-type="family">Rhacophoridae</tp:taxon-name-part></tp:taxon-name>) from Yunnan, China. In: From Water onto Land. China Forestry Press, Beijing, 210–212. [In Chinese]</mixed-citation></ref><ref id="B28"><mixed-citation xmlns:xlink="http://www.w3.org/1999/xlink" xlink:type="simple"><person-group><name name-style="western"><surname>Jiang</surname><given-names>K</given-names></name><name name-style="western"><surname>Ren</surname><given-names>JL</given-names></name><name name-style="western"><surname>Wang</surname><given-names>J</given-names></name><name name-style="western"><surname>Guo</surname><given-names>JF</given-names></name><name name-style="western"><surname>Wang</surname><given-names>Z</given-names></name><name name-style="western"><surname>Liu</surname><given-names>YH</given-names></name><name name-style="western"><surname>Jiang</surname><given-names>DC</given-names></name><name name-style="western"><surname>Li</surname><given-names>JT</given-names></name></person-group> (<year>2020</year>) <article-title>Taxonomic revision of <italic><tp:taxon-name><tp:taxon-name-part taxon-name-part-type="genus">Raorchestes</tp:taxon-name-part><tp:taxon-name-part taxon-name-part-type="species">menglaensis</tp:taxon-name-part></tp:taxon-name></italic> (Kou, 1990) (<tp:taxon-name><tp:taxon-name-part taxon-name-part-type="class">Amphibia</tp:taxon-name-part></tp:taxon-name>: <tp:taxon-name><tp:taxon-name-part taxon-name-part-type="order">Anura</tp:taxon-name-part></tp:taxon-name>), with descriptions of two new species from Yunnan, China.</article-title><source>Asian Herpetological Research</source><volume>11</volume>(<issue>4</issue>): <fpage>263</fpage>–<lpage>281</lpage>. <ext-link xlink:href="10.16373/j.cnki.ahr.200018" ext-link-type="doi" xlink:type="simple">https://doi.org/10.16373/j.cnki.ahr.200018</ext-link></mixed-citation></ref><ref id="B20"><mixed-citation xmlns:xlink="http://www.w3.org/1999/xlink" xlink:type="simple"><person-group><name name-style="western"><surname>Fei</surname><given-names>L</given-names></name><name name-style="western"><surname>Hu</surname><given-names>SQ</given-names></name><name name-style="western"><surname>Ye</surname><given-names>CY</given-names></name><name name-style="western"><surname>Huang</surname><given-names>YZ</given-names></name></person-group> (<year>2009</year>) <source>Fauna Sinica. <tp:taxon-name><tp:taxon-name-part taxon-name-part-type="class">Amphibia</tp:taxon-name-part></tp:taxon-name> Vol. 2 <tp:taxon-name><tp:taxon-name-part taxon-name-part-type="order">Anura</tp:taxon-name-part></tp:taxon-name>.</source><publisher-name>Science Press</publisher-name>, <publisher-loc>Beijing</publisher-loc>, <size units="page">957 pp</size>. [In Chinese]</mixed-citation></ref><ref id="B16"><mixed-citation xmlns:xlink="http://www.w3.org/1999/xlink" xlink:type="simple"><person-group><name name-style="western"><surname>Che</surname><given-names>J</given-names></name><name name-style="western"><surname>Jiang</surname><given-names>K</given-names></name><name name-style="western"><surname>Yan</surname><given-names>F</given-names></name><name name-style="western"><surname>Zhang</surname><given-names>YP</given-names></name></person-group> (<year>2020</year>) <source>Amphibians and Reptiles in Tibet-Diversity and Evolution.</source><publisher-name>Science Press</publisher-name>, <publisher-loc>Beijing</publisher-loc>, <size units="page">803 pp</size>. [In Chinese]</mixed-citation></ref><ref id="B63"><mixed-citation xmlns:xlink="http://www.w3.org/1999/xlink" xlink:type="simple"><person-group><name name-style="western"><surname>Zhang</surname><given-names>HE</given-names></name><name name-style="western"><surname>Shu</surname><given-names>GC</given-names></name><name name-style="western"><surname>Shu</surname><given-names>FU</given-names></name><name name-style="western"><surname>Li</surname><given-names>KE</given-names></name><name name-style="western"><surname>Liu</surname><given-names>Q</given-names></name><name name-style="western"><surname>Wu</surname><given-names>YY</given-names></name><name name-style="western"><surname>Dong</surname><given-names>BJ</given-names></name><name name-style="western"><surname>Guo</surname><given-names>P</given-names></name></person-group> (<year>2022</year>) <article-title>A new species of bush frog (<tp:taxon-name><tp:taxon-name-part taxon-name-part-type="order">Anura</tp:taxon-name-part></tp:taxon-name>, <tp:taxon-name><tp:taxon-name-part taxon-name-part-type="family">Rhacophoridae</tp:taxon-name-part></tp:taxon-name>, <tp:taxon-name><tp:taxon-name-part taxon-name-part-type="genus">Raorchestes</tp:taxon-name-part></tp:taxon-name>) from southern Xizang, China.</article-title><source>Zootaxa</source><volume>5195</volume>(<issue>2</issue>): <fpage>125</fpage>–<lpage>142</lpage>. <ext-link xlink:href="10.11646/zootaxa.5195.2.2" ext-link-type="doi" xlink:type="simple">https://doi.org/10.11646/zootaxa.5195.2.2</ext-link></mixed-citation></ref><ref id="B27"><mixed-citation xmlns:xlink="http://www.w3.org/1999/xlink" xlink:type="simple"><person-group><name name-style="western"><surname>Huang</surname><given-names>JK</given-names></name><name name-style="western"><surname>Liu</surname><given-names>XL</given-names></name><name name-style="western"><surname>Du</surname><given-names>LY</given-names></name><name name-style="western"><surname>Bernstein</surname><given-names>JM</given-names></name><name name-style="western"><surname>Liu</surname><given-names>S</given-names></name><name name-style="western"><surname>Yang</surname><given-names>Y</given-names></name><name name-style="western"><surname>Yu</surname><given-names>GH</given-names></name><name name-style="western"><surname>Wu</surname><given-names>ZJ</given-names></name></person-group> (<year>2023</year>) <article-title>A new species of Bush frog (<tp:taxon-name><tp:taxon-name-part taxon-name-part-type="order">Anura</tp:taxon-name-part></tp:taxon-name>, <tp:taxon-name><tp:taxon-name-part taxon-name-part-type="family">Rhacophoridae</tp:taxon-name-part></tp:taxon-name>, <italic><tp:taxon-name><tp:taxon-name-part taxon-name-part-type="genus">Raorchestes</tp:taxon-name-part></tp:taxon-name></italic>) from southeastern Yunnan, China.</article-title><source>ZooKeys</source><volume>1151</volume>: <fpage>47</fpage>–<lpage>65</lpage>. <ext-link xlink:href="10.3897/zookeys.1151.95616" ext-link-type="doi" xlink:type="simple">https://doi.org/10.3897/zookeys.1151.95616</ext-link></mixed-citation></ref><ref id="B22"><mixed-citation xmlns:xlink="http://www.w3.org/1999/xlink" xlink:type="simple"><person-group><name name-style="western"><surname>Frost</surname><given-names>DR</given-names></name></person-group> (<year>2023</year>) Amphibian Species of the World: and Online Reference. Version 6.1. American Museum of Natural History, New York, USA. <ext-link xlink:href="https://amphibiansoftheworld.amnh.org/" ext-link-type="uri" xlink:type="simple">https://amphibiansoftheworld.amnh.org/</ext-link> [Accessed 5 May 2023]</mixed-citation></ref><ref id="B45"><mixed-citation xmlns:xlink="http://www.w3.org/1999/xlink" xlink:type="simple"><person-group><name name-style="western"><surname>Poyarkov</surname><given-names>NA</given-names></name><name name-style="western"><surname>Nguyen</surname><given-names>TV</given-names></name><name name-style="western"><surname>Popov</surname><given-names>ES</given-names></name><name name-style="western"><surname>Geissler</surname><given-names>P</given-names></name><name name-style="western"><surname>Pawangkhanant</surname><given-names>P</given-names></name><name name-style="western"><surname>Thy</surname><given-names>N</given-names></name><name name-style="western"><surname>Suwannapoom</surname><given-names>C</given-names></name><name name-style="western"><surname>Orlov</surname><given-names>NL</given-names></name></person-group> (<year>2021</year>) <article-title>Recent progress in taxonomic studies, biogeographic analysis, and revised checklist of amphibians in Indochina.</article-title><source>Russian Journal of Herpetology</source><volume>28</volume>(<issue>3</issue>): <fpage>1</fpage>–<lpage>110</lpage>. <ext-link xlink:href="10.30906/1026-2296-2021-28-3A-1-110" ext-link-type="doi" xlink:type="simple">https://doi.org/10.30906/1026-2296-2021-28-3A-1-110</ext-link></mixed-citation></ref></ref-list></tp:taxon-treatment>
